# Supplementary material for: Mesenchymal Stem Cells for Neurological Disorders
Source: Adv Sci (Weinh). 2021 Feb 24;8(7):2002944. doi: 10.1002/advs.202002944 (PMC8024997; doi:10.1002/advs.202002944)
Supplement: Supplementary file 1 — Supporting Table [file ADVS-8-2002944-s001.xlsx]

## Sheet: Arkusz1
Disease/disease model	MSCs modification	MSCs source				Donor	Species compatibility				Host	Delivery route						Cells dose	Proof of targeted delivery	Effect	Ref. No
		BM	AT	UC	Other		Allo	Auto	Xeno	Syn		IC	IT	IV	IA	IN	Other
Stroke	hTERT-MSCs	+				H			+		R			+				1x104	+	· reduced lesion volume	3
																		1×107		· functional improvement
	No	+				H			+		R			+				1×106	+	· reduced the Lac/Cr ratio, DNA fragmentation, neuronal loss	4
																				· functional improvement
																				· increased BDNF in hippocampus
	No	+				R	+				R			+	+			2×106		· infarct volume reduction in IA group only	6
																				· upregulatied expression of Gdnf, β-III tubulin, and Gfap and down-regulation of neurotrophin-3, IL-1, and IL-10
																				· no functional improvement
	No	+				R	+			+	R			+				3×106	+	· functional recovery	7
																				· increased thickness of axons and myelin, corpus callosum areas and number of white matter bundles
																				· enhanced reactive oligodendrocyte and axonal remodeling
	No	+				R	+				R			+				3×106		· increase of pyramidal neurons in contralateral hemisphere	8
																				· induction of contralesional axons sprouting into the denervated spinal cord
																				· functional improvement
																				· reduced current level evoking forelimb movements after stimulation of cerebral motor cortex
	No	+				M	+				M			+				1×106		· functional improvement	9
																				· enhanced contralesional neuronal remodeling
	GDNF-hMSCs	+				H			+		R			+				1×107		· increased recovery	10
	No	+				R	+				R			+				3x106		· improved functional recovery	11
																				· down-regulation of apoptosis-related proteins
	No	+				R	+				R			+				1×106		· improved motor recovery	14
																				· BBB stabilization
	No	+				H			+		R			+				1×106		· reduced nerve cells damage	15
																				· improved functional recovery
	No	+				R	+				R			+				3x106		· promoted axonal regeneration	16
	No			+		H			+		R	+						2×105	+	· accelerated neurological function recovery	17
																				· ameliorated inflammation and induced angiogenesis
	Only	+				H			+		R	+						2×105	+	· reduced inflammation	18
	Flk-1(+)																			· angiogenesis promotion
																				· improved functional recovery
	No	+				R	+				R				+			5×105	+	· MSCs’ mitochondria transfer to injured microvasculature cells	19
																				· enhanced angiogenesis
																				· reduced infarct volume
																				· improved functional recovery
	No/ Ang-hMSCs	+				H			+		R			+				1×106		· reduced lesion volume	20
																				· enhanced angiogenesis
																				· improved functional outcome
	No/ IL-1β-silenced	+				H			+		R			+				3×106	+	· increased angiogenesis	21
	No/ Hypoxic preconditioned	+				R	+				R			+				1×106	+	· improved angiogenesis	22
																				· enhanced neurogenesis
																				· solely hypoxic preconditioned MSCs induced improved locomotion recover
	No	+				H			+		R				+			5×105	+	· attenuated neuroinflammation	24
	No	+				R	+				R			+				1×106	+	· immunomodulatory effect (microglia inactivation)	25
	No	+				H			+		Mo	+						1×106 5×106		· improved neurological functions	26
																				· increased IL-10 expression and number of proliferating SVZ cells
																				· decreased neuronal apoptosis and astroglial activity
																				· decreased ischemic area
	No	+				M	+				M			+				1×106		· decrease TGFβ1 expression in microglia/macrophages	27
																				· down-regulated of PAI-1 level in astrocytes
	No			+		H			+		R				+			5×106	+	· decreased expression of IL-2 mRNA, IL-6 mRNA, and Bdnf mRNA	28
																		10×106		· reduced neurologic deficit and infarct area
																				· complications - death, eye inflammation
	No					H		+			H			+				1x108		· functional improvement	31
																				· no adverse effects
	No	+				H		+			H			+				10x106		· slight functional improvement	33
																		or		· no significant adverse events
																		7x106
																		per kg
	No	+				H		+			H			+				0.6 to 1.6×108		· lesion volume reduction	34
																				· slight functional improvement
	No			+		H	+				H				+			2×107		· improved neurological function in some patients	35
	ALD-401	+				H		+			H				+			1.6×105 to		· no relevant effect	37
																		7.5×107
	No	+				H	+				H			+				4x108		· no adverse events	38
																		to		· no functional improvement
																		12x108
	No	+				H	+				H			+				0.5		· safety confirmation	39
																		to		· slight behavioural improvement
																		1.5x106
																		per kg
	SB623	+				H	+				H	+						2.5×106, 5.0×106, or 10×106		· ESS, NIHSS, and F-M score improvement	40
TBI	No	+				R	+				R			+				3×106	+	· MSCs differentiated into neurons and astrocytes · functional improvement	47
	No			+		H			+		R			+				4×106		· attenuated neurological injury · expression down-regulation of pro-inflammatory genes, and up-regulation of anti-inflammatory genes	48
	No	+				R	+				R			+				2x106	+	· functional improvement · incresed expression of NGF and BDNF	49
	No			+		H			+		M						ICV	15x104	+	· improvement of sensorimotor functions · attenuated learning dysfunction · microglia/macrophage phenotypical switch, and glial scar inhibitory effects	50
	No			+		R	+				R	+						3x106		· Neurological Severity Scores improvement · inhibition of inflammatory factors realase · increased expression of GDNF and BDNF	51
	No	+				R	+				R			+				4x106		· modulation of inflammation-associated immune cells and cytokines toward anti-inflamatoty status · improved neurological recovery	52
	No	+				H			+		M						ICV	15x104	+	·induction of microglia/macrophages M2 phenotype ·improvement of sensorimotor deficits	54
	MSC-FGF21	+				M	+				M						ICV	1.5×104	+	· improved spatial memory deficits · enhanced hippocampal neurogenesis · improved dendritic morphology	56
	RADA16-BDNF-MSCs-CXCR4-astrocytes			+		H			+		R	+						1×105 6.6×104	+	· moderate-sized lesion cavity reperation	57
	MSCs + IL-10	+				R	+				R	+						8x105		· improved fine motor skills · prevented tissue loss · reduced number of activated astrocytes and macrophages · increased CD163 expression · decreased GFAP-positive cells and TNF-α · reduced microglial activation	58
	IL-4 MSCs	+				M	+				M	+					ICV	15x104		· induced M2-like macrophage phenotype · promoted anti-inflammatory gene expression · no improvement of functional or histological outcomes	59
	MSCs-(HIF)-1alpha	+				M	+				M			+				2 × 106		· significant functional recovery · reduced brain damage · increased angiogenesis and neurogenesis · increased expression of VEGF and EPO	60
	No	+				H		+			H	+						1st IC from 1x107 to 1x109 2nd IV from 1x108 to 1x1010		· neurologic function improvement	68
	No	+				H		+			H						LP	5x106		· partial improvement in patients with persistent vegetative state and motor disorder	69
Alzheimer's disease	No	+				M	+				M	+						1×104		· reduceed amyloid-beta deposition	32
																				· improved cognitive function
																				· modulation of microglia activity
	No	+				H			+		M			+				0.5x106	+	· reduced cerebral Aβ plaques	75
																		or		· alleviated inflammation
																		10x(0.5x106)
	No	+				H			+		M			+				1×106		· enhanced autolysosome formation and clearance of Aβ	76
	No	+				H			+		M			+				1×106		· increased hippocampal neurogenesis	79
																				· enhanced neuronal differentiation
	DMOG	+				R	+				R			+				1×106	+	· memory improvement	80
	preconditioned																			· enhanced neurogenesis
																				· improved antioxidant capacity
																				· decreased apoptosis
	No		+			R			+		M	+						1x105		· modulated microglial activation	81
																				· milder symptoms
																				· improved cognitive function
	NGF-gene-modified		+			M			+		R	+						2x (2–3×105)		· learning and memory improvement	82
																				· NGF-gene-modified MCS differentiation into ChAT-positive neurons
	SPIONs-labeled				WJ	H			+		R			+			ICV	1×106	+	· magnetic targeted cell delivery of injected cells	84
																				· memory and cognitive improvement
																				· acetyltransferase and acetylcholinesterase expression in hippocampal cells
	No				UCPT	H			+		R			+				4x(1×106)		· functional and cognitive improvement	85
																				· ameliorated microgliosis
																				· restored hippocampal volume
	No			+		H			+		M	+						3x(1×105)		· improved spatial learning and memory	87
																				· decreased tau hyperphosphorylation
																				· immunomodulation
	No	+				M	+				M			+				1x106	+	· immunomodulation via changes in microglia and cytokine expression	88
																				· reduction of Aβ plaques
	CX3CL1-Wnt3a-MSC	+				M	+				M						ICV	5×104		· inhibitied microglial neurotoxicity	90
																				· promoted hippocampal neurogenesis
																				· improved learning and memory
																				· prevention of synaptic loss
Huntington's disease	No	+				R	+				R	+						1.8x105	+	· reduced motor dysfunction	92
																				· alleviated striatal atrophy
	MSC plus lercanidipine	+				R	+				R			+				1x106	+	· improved behaviour and motor functions	94
																				· reduced striatum injury
	No	+				R	+				R	+						2x105	+	· inhibited enlargement of lateral ventricles	95
																		4x105		· increased striatal BDNF, collagen type-I, fibronectin
	No			+		M	+				M	+						8x105	+	· reduced neuropathological deficits	96
	No	+				H			+		M	+						1×106	+	· increased neurogenesis	97
																				· decreased atrophy
	No	+				M	+				M	+						4x105	+	· reduced behavioural deficits	98
																				· delayed motor and cognitive dysfunction
	MSC-BDNF	+				H			+		M	+						1×106	+	· increased neurogenesis-like activity	99
																				· lifespan prolongation
																				· behavioural improvement
	No	+				M	+				M					+		1×106	+	· increased survival	103
																				· improved locomotor activity
																				· restored microglia propreties
																				· increased expression of DARPP-32 and tyrosine hydroxylase
Parkinson's disease	No	+				R	+				R	+						1.8x105	+	· reduced behavioral effects induced by 6-hydroxydopamine lesion · partially restored the dopaminergic markers and vesicular striatal pool of dopamine	107
	No		+			H			+		R							1×106		· improvements in motor function in the AD-MSC treated group	108
																	Icar			· significant decrease of GFAP and Nestin genes expression
																				· significant increase of plasma levels of angiopoietin-2 and dopamine
																				· more efficient reduction of neuronal degeneration after AD-MSC treatment
	MSCs differentiated to dopaminergic-like cells	+				M	+				M	+						2x105	+	· neuronal markers expression	109
																				· motor behavior improvement
	No	+				H			+		R	+						3.2x104 1.8x105	+	· sustainment of the survival of striatal/nigral dopaminergic terminals	110
																				· enhancement of neurogenesis in the Subventricular Zone
																				· significant augmentation of the number of proliferative cells and neuroblasts migration
	GFP-MSCs,		+			H			+		R	+						3x105	+	· significant increase of subventricular neurogenesis	111
	MSC-spheres																			· help to restore the SVZ-OB axis
	No	+				R	+				R	+						6×104	+	· significantly behaviour improvement	112
																				· marked increase of neural markers
	No				-	H			+		M			+				1×106		· prosurvival effect on cortical and dopaminergic neurons	113
																				· functional improvement of motor deficits
	curcumin-activated MSCs			+		H			+		M			+				107 per kg	+	· significant promotion of cell proliferation	114
																				· gradual increase of neuronal markers expression
																				· improvement of motor recovery
	CDNF-MSCs	+				R		+			R	+						-		· significant reduction of	115
																				6-OHDA-induced neurotoxicity in DA neurons
																				· behavioral recovery
																				· increase of neuronal markers
	No	+				H		+			H	+						106/kg		· steady improvement in PD scores	122
																				· significant reduction PD medicine dosages in 2 of 7 patients
																				· subjective improvement in symptoms like facial expression, gait, and freezing episodes
																				· no serious adverse events
	No	+				H		+			H				+			1.7(1.2–2.0)× 106/kg	+	· stabilization in motor function rating scales for at least 6 months	123
																				·
Amyotrophic Lateral Sclerosis	No			+	WJ	H	+				H		+					3x(1x107)		· two-fold increase of median survival time · decreased progression rate	147
	GFP-MSCs	+				R	+				R			+			IS	1x105	+	· significant improvement of motor activity and grip strength · larger number of MN at the thoracic and lumbar levels · larger size of MN · much lower apoptosis	125
																		2×106
	HAC-MSCs	+				H			+		M	+		+				1×106		· delayed onset after IV infusion	126
																				· significant increase in life span via IC transplantation after HAC-MSCs infusion only
	No		+			H			+		M						IP	-		· significant increase of post-onset survival time and lifespan	127
																				· higher motor neuron number
																				· less activation of microglia and astrocytes
																				· reduced levels of phosphorylated p38 and α-II spectrin
	c-kit(+) stem/progenitor cells	+				M	+				M			+				1×106	+	· prolongation of disease duration and lifespan	128
																				· promotion of the motor neurons survival
																				· improvement of neuromuscular function
																				· expression of primary astrocyte glutamate transporter GLT1 evoked neuroprotection
	No		+			H			+		M	+		+				1×106	+	· delayed onset of clinical symptoms and extended survival of animals after ASCs transplantation via ICV route only	129
																		2×105		· secretion of high levels of neurotrophic factors
																				· reduction of apoptotic cell death
	No		+			H			+		M						IP	25 mg/kg		· improvement of motor function	130
																				· prolongation of the time until symptom onset, rotarod failure, and death
																				· larger number of motor neurons in the ventral horn of the lumbar spinal cord
																				· reduction of apoptotic cell death and mitochondrial dysfunction
	HAC-MSC	+				H			+		M		+					1×106	+	· increase of the level of p-Akt	131
																				· trend in the delayed onset of symptoms and increased lifespan
	pL-Luc-IH-MSC	+				M	+				M			+				1×10⁶	+	· improvement of survival and motor functions	132
																				· reduced accumulation of ubiquitin agglomerates and of activated astrocytes and microglia in the spinal cord
																				· reversion of both spontaneous and stimulus-evoked neuronal release endogenous glutamate
																				· significant improvement of the clinical outcome and pathological scores
	No			+		H			+		M						IM	1×106	+	· amelioration of muscle atrophy and the rate of neuromuscular degeneration in skeletal muscle through reductions in intracellular ROS levels	134
																				· reduced expression of skeletal muscle atrophy markers
																				· improved protein synthesis and inhibited the iNOS/NO signalling pathway
	No	+				H			+		M						IS	105	+	· reduced activation of astrogliosis and microglial	135
																				· higher motoneuron counts with the optical fractionator
																				· significant improvement in motor tests
	No	+				R	+				R		+					1.95x106	+	· decrease of motor neuron loss in the lumbar spinal cord	136
																				· preservation of motor functions
																				· extension of the survival
																				· decreased inflammation
	No	+				H			+		M						ICIS	3x105	+	· delay of motoneuron death and motor decay	137
																				· reduced astrogliosis
																				· modulation of microglial activation
																				· increase in the expression of the anti-inflammatory factors
																				· modulation of immune response after intracisternal hMSC transplantation
	No	+				H			+		M	+						1.39×106		· less marked reductions in weight gain, food/water intake, and motor deficits	138
																				· reduced muscle atrophy and lumbar motor neuron degeneration
																				· ameliorated motor performance
																				· lumbar expression of microglial activation marker
	No	+				H		+			H		+					124.9×108		· no immediate or delayed transplant-related toxicity	139
																				· no serious transplant-related adverse events
																				· no structural changes in either the brain or the spinal cord
	No		+			H		+			H		+					1×107		· the most common side effects reported being temporary low back and radicular leg pain at the highest dose level only	140
																		1×108		· elevated CSF protein and nucleated cells with MRI of thickened lumbosacral nerve roots
																				· no evidence of tumor formation
																				· continued progression of disease in all treated patients
	No	+				H		+			H		+					15±4.5×106		· no suspected serious adverse reactions; 30% of the patients experienced a mild to moderate headache	141
																				· reduction in ALS functional rating scale decline
																				· forced vital capacity values remained stable or above 70%
																				· Values of weakness scales were stable in 75% of patients
	MSC-NTF	+				H		+			H		+				IM	24×106		· the treatment was safe and well tolerated over the study follow-up period	142
																		1×106 per kg		· mild and transient adverse effects, not including any treatment-related serious adverse event
																		1.5×106 per kg 36×106		· reduction of the rate of progression of the forced vital capacity and of the ALS-FRS score in the IT (or IT+IM)-treated patients only
																		2×106 per kg 48×106		· 87% of patients had at least 25% improvement at 6 months after treatment in the slope of progression
	No	+				H		+			H		+					1×106/kg		· absence of serious treatment-related adverse events	143
																				· reduction of mean changes in ALS-FRS scores from baseline to 4 and 6 months post-injection
																				· decreased proinflammatory and increased anti-inflammatory cytokines
																				· no significant difference in long-term survival
	BMNC	+				H		+			H		+					462×106	+	· any severe transplant-related adverse event, some non-severe events	144
																				· no acceleration in the rate of decline of FVC, ALS-FRS, Norris, or MRC scales
																				· a greater number of motoneurons in the treated segments
																				· motoneurons surrounded by CD90+ cells
																				· no ubiquitin deposits in the treated segment
	No	+				H		+			H		+	+				42-102×106		· slowing down of the disease progression	145
	neural-induced MSC																	5.0-9.7×106		· the cell therapy was safe
	MSC-NTF	+				H		+			H		+				IM	125 × 106		· the study was safety	146
																		48 × 106		· no change in the rate of disease progression in the overall study
																				· improvement of the rate of disease progression was at early time points
																				· higher proportion of treated participants experienced ≥1.5 points/month ALSFRS-R slope improvement
																				· increase in CSF neurotrophic factors and decrease of CSF inflammatory biomarkers
Multiple Sclerosis	GFP-MSCs	+				M				+	M	+		+				1x106	+	· amelioration of the clinical course of chronic EAE	148
																				· a strong reduction in central nervous system inflammation · significant protection of the axons
																				· systemic immunomodulatory effects, downregulating proliferation of lymphocytes in response to myelin antigens and mitogens after intravenous injection
																				· increased proportion of circulating FOXP3+ Tregs ·possible transient clinical benefits
	No	+				H	+				H			+				1-2x106 per kg			170
	No			+		H			+		M			+				2×106		· reduction of infiltration of mononuclear cells in CNS	149
																				· reduction of demyelination of the spinal cords in CNS
																				· significant increase of the frequency of CD5+ IL-10+ B cells
	No	+			ES	H			+		M						IP	1x106	+	· significant reduction of clinical symptoms	151
																				· prevention from neuronal demyelination
																				· significantly greater effect of hES-MSCs than that of hBM-MSCs
	No	+				M				+	M			+				1×106		· reduction of the EAE-induced increases in levels/activities of oxidative stress, inflammation/degeneration and apoptosis proteins	152
	No				PD	H			+		R			+				1x106	+	· significant amelioration of the disease course	153
																				· decrease of brain inflammation and degenerating neurons
																				· a reduction of axonal damage
																				· an increase of oligodendrocyte precursors
																				· significant expression of the neurotrophins in brains
	No	+				H			+		M			+				3×106	+	· reduction of the extent of damage	154
																				· increase of oligodendrocyte lineage cells in lesion areas
																				· reduction of inflammatory T-cells including Th1 cells and Th17 cells and their associated cytokines
																				· increase in IL-4 producing Th2 cells and anti-inflammatory cytokines
	GFP-MSC				PD	R	+				R	+						1× 106	+	· decrease of infiltrating inflammatory cells	155
					ES															· preservation of axons
																				· amelioration of demyelination
																				· improvement of the neurological functions
	GFP-MSCs	+				M	+				M			+				1x106	+	· decrease of inflammatory infiltrates and demyelination	156
																				· inhibition of T-cell response
	GFP-MSCs	+				M	+				M			+				1x106	+	· significantly milder disease and fewer relapses	157
																				· decreased number of inflammatory infiltrates, reduced demyelination, and axonal loss
	GFP-MSC-spheres				ES	H			+		Mo		+	+				1×107 per kg	+	· remarkable reduction of the clinical symptoms, brain lesions, and neuronal demyelination after intrathecal injection	158
																		2×107		· MSC transdifferentiated into neural cells in the CNS
																				· attenuation of the disease progression after intrathecal injection
	No	+				M				+	M	+						3×105	+	· reduction of M1-specific microglia markers	159
																				· increase of M2-specific microglia markers
																				· decrease in demyelination and axonal injury
	GFP-MSCs	+				M	+				M	+						3x105	+	· detection of oligodendrocyte progenitors in the grafted regions	160
																				· induction of remyelination
																				· significant increase of axonal conduction velocity
	No	+				M, H	+		+		M			+		+		1x106	+	· no effects on de- and remyelination and glial cell reactions	161
	SDF-1α preconditioned MSCs	+				M	+				M					+		1×106	+	· improvement of CXCL12 level within the brain	162
																				· enhancement of spatial learning and memory and myelination
																				· reduction of the expressions of astrocyte and microglia markers
																				· increased expressions of oligodendrocyte markers
	No	+				H		+			H		+					8.73×106		· improvement in the EDSS of one out of ten patients	163
																				· improvement in sensory, pyramidal, and cerebellar functions on six out of ten patients
																				· an extra plaque in two out of ten
	No	+				H		+			H		+				ICIS	3-5×107		· Expanded Disability Scale Score improvement in 5/7, stabilization in 1/7, and worsening in 1/7 patients	164
																				· new or enlarging lesions in 5/7 and Gadolinium enhancing lesions in 3/7 patients
																				· improvement in 5/6 and worsening in 1/6 patients in vision and low contrast sensitivity testing
																				· hints of clinical but not radiological efficacy
																				· evidence of safety with no serious adverse events
	No			+		H	+				H			+				4×106 per kg		· improvement of the overall symptoms	165
																				· significantly lower EDSS scores and relapse occurrence
																				· a shift from Th1 to Th2 immunity
	MSC-NPs	+				H		+			H		+					5×106-1×107		· treatment was safe and well tolerated	166
																				· no serious adverse effects
																				· minor adverse events included transient fever and mild headaches <24 h
																				· improved median EDSS
																				· improved muscle strength at 70% and bladder function at 50% subjects
	No	+				H		+			H		+	+				63.2×106	+	· adverse effects consisting of transient fever and headache	167
																		54.7×106		· no major adverse effects
																		24.5×106		· stability in the mean ALSFRS score
																		23.4×106		· improvement of EDSS score
																				· an increase in the proportion of regulatory T cellsa decrease in the proliferative responses of lymphocytes, and the expression of CD40(+), CD83(+), CD86(+), and HLA-DR on myeloid dendritic cells
	No	+				H		+			H			+				1-2×106 per kg		· any serious adverse events	168
																				· a trend to lower mean cumulative number of GEL, and at the end of study to reduced mean GEL
																				· no significant treatment differences in the secondary endpoints
																				· non-significant decrease of the frequency of Th1 cells in blood
	No	+				H		+			H			+				1–2×106 per kg		· MESEMS study has been designed to merge partially independent clinical trials, following harmonized protocols and sharing some key centralized procedures, including data collection and analyses	169
	No	+				H		+			H			+				1–2x106 per kg		· no changes in Lesional radial diffusivity (RD) and axial diffusivity (AD)	172
																				· stabilization of T2 lesion volume growth
																				· normal-appearing white matter motor tracts RD and AD correlated with cortical thickness and T2 lesion volume, leg and arm function, not with cognition
																				· diffusion tensor imaging of major motor tracts correlated well with clinical measures
Spinal cord injury	GFP-MSCs	+				R	+				R						IS	3x105	+	· significantly larger numbers of surviving cells	173
																				· significant improvements of gait
																				· association of MSCs with longitudinally arranged immature astrocytes and formation of bundles bridging the epicenter of the injury
																				· an appearance of robust bundles of neurofilament-positive fibers at the interface between graft and scar tissue
	ATSC-OPCs		+			R		+			R			+				2x106	+	· significantly restored locomotor functions	174
																				· SCI-induced chemotaxic factors facilitate migration of rATSC-OPCs
																				· important role of engrafted rATSCs and SCI-induced chemotaxic factors in proliferation, migration, and differentiation of endogeneous spinal cord-derived neural progenitor cells in the injured region
	No		+			H			+		R						IS	5×105	+	· an increased neuronal survival and partial preservation of synaptophysin-positive nerve terminals, related to neurotrophins expression	175
																				· reduction of pro-inflammatory reaction; suppression of lymphocyte, astroglia and microglia effects
																				· prevention from second phase neuronal injury
																				· motor-neuron survival and synaptic stability of the lesioned motor-neuron
	No		+			D	+				D						IS	1×106	+	· significant increase of olby scores in from 2 to 8 weeks after transplantation	176
	GFP-MSCs																			· significant improvement of nerve conduction velocity
																				· positive areas for Luxol fast blue staining at the injured site
																				· neural differentiation of implanted stem cells
																				· improvement in neurological function
	No	+				R	+				R						IS	3x105	+	· a reduction of the volume of cavity and an increase of spared white matter	177
	GFP-MSCs																			· an increase in the number of axons.
	No	+	+			H			+		R						IS	2×105	+	· marked changes in the SCI environment, with significant increases in BDNF levels after hADSCs administration	178
																				· increased angiogenesis, preserved axons, decreased numbers of macrophages and reduced lesion cavity formation
																				· improvement of functional recovery
	No			+		H			+		R		+					0.5x106		· significant recovery of functional outcome	179
																		1.5x106		· a significant increase in the number of fibers, a higher amount of spared gray matter and reduction of astrogliosis.
																				· Downregulation of mRNA expression of macrophage markers and apoptosis after repeated application of 1.5 million cells
																				· the effect is dose-dependent and potentiated by repeated application
	No		+			R	+				R						IS	3×105		· increase of NGF and n-NOS levels, decrease of c-FOS	180
																				· decrease of intracavernosal and mean arterial pressures
																				· amelioration of neuronal damage
	SC-ECM-MSCs			+		H			+		R						IS	2.5×106	+	· no further promotion of ingrowth of axons and blood vessels into the lesion, when compared with the SC-ECM hydrogel alone	181
	chitosan(CS) based hydrogels with GFP-MSCs	+				M	+				M						IS	1.5x105	+	· good handling of the CS solution loading MSCs during implantation and high encapsulated MSCs survival after 7 days	182
	No		+			R	+				R			+				1x106	+	· higher scores for motor function	185
																				· lower expression of microglia marker
																				· lower expression of astrocyte marker
																				· higher expression of NeuN and lower degeneration of the white matter
																				· higher expression anti-inflammatory factors
																				· lower expression pro-inflammatory factors
	No	+	+		DP	R, P	+	+			R, P						IS	1×106	+	· significantly higher post-traumatic regeneration after AD-MSCs application compared to BM-MSCs or DP-MSCs	186
																		8×106		· restoration of locomotor activity and conduction along spinal axons; reduction of post-traumatic cavitation and enhancing tissue retention; and modulation of microglial and astroglial activation after AD-MSCs injection the rat model
																				· partial restoration of the somatosensory spinal pathways; reduction of post-traumatic cavitation and enhancing tissue retention; and modulation of astroglial activation in dorsal root entry zone after AD-MSCs injection the pig model
	No			+		H			+		R	+						6×104	+	· improvement of motor performance	187
																				· protection of neurons of the spinal cord
																				· significant decrease in the number microglia positive cells at the ipsilateral side
	No			+		H			+		R			+				1×106	+	· significant improvement in BBB scores and latencies of SSEPs	188
																				· decrease the level of proinflammatory cytokines
																				· increase of that of anti-inflammatory cytokine IL-10
																				· significant decrease of a proportion of activated microglia and macrophages in total Iba-1(+) cells
	No	+				H			+		R		+					5x105	+	· enhancement of functional recovery	189
																				· a significantly higher amount of remaining white matter in the cranial part of the lesioned spinal cords
																				· the rearrangement of the glial scar of the lesions
																				· an increased expression of neuronal and astrocyte markers
																				· reduction of pro-inflammatory cytokines and increase the levels of chemokines
	No	+				H		+			H						SUB	30×106		· some degree of improvement in sensitivity and motor function	190
																				· clear improvement in bladder and bowel control
																				· active muscle reinnervation
																				· improvement in bladder compliance
																				· slight increases in the level of neurotrophic factors but without statistically significant difference
	No	+				H		+			H						PER	2×107		· safe procedure without adverse effects	191
																				· improvements in SCIM scores and FIM, mainly due to improvements in bowel movements and regularity
																				· improvement of sensitivity to tactile stimulation in three of five subjects
	No		+			H		+			H		+					1x108		· any severe adverse events	192
																				· clinical signs of efficacy in both motor and sensory scores
	No			+		H			+		R		+					1.5x106		· significant improvement in behavioral analyses	133
																				· a higher amount of spared gray and white matter and enhanced expression of genes related to axonal growth
																				· enhancement of the expression of inflammatory and chemotactic markers in plasma
																						Abbreviation	Explication
																						6-OHDA	6-hydroxydopamine
																						ALD-401	Bone marrow-derived cells highly expressing aldehyde dehydrogenase
																						Allo	Allogenic transplantation
																						ALSFRS-R	The Revised Amyotrophic Lateral Sclerosis Functional Rating Scale
																						Ang-hMSCs	Angiopoietin-1 gene-modified hMSCs
																						AT	Adipose Tissue
																						Auto	Autologous transplantation
																						BM	Bone marrow
																						CDNF-BMSCs	Conserved dopamine neurotrophic factor expressing bone marrow stromal cells
																						ChAT	Choline acetyltransferase
																						CSF	Cerebrospinal fluid
																						CX3CL1-Wnt3a-MSC	MSCs with adenovirus-mediated transduction of genes for (C-X3-C motif) ligand 1 and Wnt-3a
																						D	Dog
																						DA	Dopaminergic
																						DARPP-32	Dopamine and cAMP-regulated phosphoprotein Mr 32,000
																						DMOG	Dimethyloxaloylglycine
																						DP	Dental pump
																						EAE	Experimental autoimmune encephalomyelitis
																						EDSS	Expanded Disability Status Scale
																						ES	Embryonic stem cells
																						FIM	Functional independence measure
																						GDNF-hMSCs	Glial cell line-derived neurotrophic factor gene transfected human MSCs
																						GEL	Gadolinium-enhancing lesions
																						GFAP	Glial fibrillary acidic protein
																						GFP-MSCs	Green-fluorescent protein-expressing MSC
																						H	Human
																						HAC-MSCs	Established by the use of human artificial chromosome system MSCs with expresion of hepatocyte growth factor, glial cell line-derived neurotrophic factor, and insulin-like growth factor 1
																						hTERT-MSCs	Human telomerase catalytic subunit gene tranduced MSCs
																						IA	Intraarterial administration
																						IC	Intracerebral injection
																						Icar	Intracardiac
																						ICIS	Intracisternal
																						ICV	Intracerebroventricular
																						IL-1β-silenced	MSCs with silenced IL-1ß by by transfecting with specific siRNA
																						IM	Intramuscular
																						IN	Intranasal administration
																						iNOS	Inducible isoform of nitric oxide synthase
																						IP	Intraperitoneally
																						IS	Intraspinal
																						IT	Intrathecal injection
																						IV	Intravenous injection
																						M	Mouse
																						MESEMS	MEsenchymal StEm cells for Multiple Sclerosis
																						MN	Motor neurons
																						Mo	Monkey
																						MSC -BDNF - NGF	MSCs genetically engineered to over-express brain-derived neurotrophic factor and nerve growth factor
																						MSC-BDNF	MSCs transduced with brain-derived neurotrophic factor gene carring lentivirus
																						MSC-NPs	Mesenchymal stem cell-derived neural progenitor
																						MSC-NTF	MSCs induced to secrete neurotrophic growth factors
																						NeuN	Neuronal Nuclei
																						NGF-gene-modified	Nerve growth factor recombinant gene transfected MSCs
																						nNOS	Neuronal isoform of nitric oxide synthase
																						NO	Nitrogen oxide
																						NT3-overexpressing MSCs	Neurotrophin-3 overexpressing MSCs
																						Only Flk-1(+)	Fetal liver kinase positive MSCs
																						OPCs	Oligodendrocyte precursor cells
																						P	Pig
																						PD	Placenta
																						PER	Percutaneous
																						pL-Luc-IH-MSC	MSCs transfected with Luciferase gene reporter vector
																						R	Rat
																						rATSCs	Rat adipose tissue-derived stromal cells
																						ROS	Reactive oxygen species
																						SC-ECM	Porcine spinal cord extracellular matrix
																						SC-ECM-MSCs	Combination of human mesenchymal stem cells with hydrogel prepared by decellularization of porcine spinal cord
																						SCIM	Spinal cord independence measure
																						SPIONs	Superparamagnetic iron oxide nanoparticles
																						SSEP	Somatosensory evoked potential
																						SUB	Subarachnoid
																						SVZ-OB axis	Subventricular zone (SVZ)–olfactory bulb (OB) axis
																						Syn	Syngenic transplantation
																						UC	Umbilical Cord Blood
																						UCPT	Umbilical cord perivascular tissue
																						WJ	Wharton's jelly
																						Xeno	Xenogenic transplantation
																						SB623	MSCs transfeced with a plasmid containing the human Notch-1 intracellular domain
																						NIHSS	National Institutes of Health Stroke Scale
																						F-M	Fugl-Meyer Assessment
																						MSC-FGF21	MSCs overexpressing Fibroblast Growth Factor 21
																						RADA16-BDNF-MSCs-CXCR4-astrocytes	RADA16-BDNF peptide scaffold (R-B-SPH scaffold) with human umbilical cord mesenchymal stem cells overexpressing CXCR4 and activated astrocytes
																						MSCs + IL-10	mesenchymal stem cells genetically engineered to overexpress interleukin-10
																						IL-4 MSCs	MSCs transiently expressing IL-4
																						MSCs-(HIF)-1alpha	MSCs over-expressing hypoxia inducible factor (HIF)-1alpha
																						LP	lumbar puncture
